# Supplementary material for: Extracellular vesicles derived from hypoxia-preconditioned olfactory mucosa mesenchymal stem cells enhance angiogenesis via miR-612
Source: J Nanobiotechnology. 2021 Nov 21;19:380. doi: 10.1186/s12951-021-01126-6 (PMC8607643; doi:10.1186/s12951-021-01126-6)
Supplement: Supplementary file 2 — Additional file 2: Table S1. Differentially expressed miRNA(|log2FoldChange|> 2, pvalue < 0.05). [file 12951_2021_1126_MOESM2_ESM.xls]

## Sheet: Sheet1
Table S1. Differentially expressed miRNA(|log2FoldChange|>2, pvalue<0.05)
miRNA_id	log2FoldChange	pval	padj	Sequence	Length	up_down
hsa-miR-203b-5p	5.95542	0.00355406	0.206105	TAGTGGTCCTAAACATTTCACA	22	Up
hsa-miR-431-5p	5.18171	0.00482091	0.206105	TGTCTTGCAGGCCGTCATGCA	21	Up
hsa-miR-500b-3p	5.78167	0.00490727	0.206105	GCACCCAGGCAAGGATTCTG	20	Up
hsa-miR-605-3p	5.07438	0.0100545	0.295603	AGAAGGCACTATGAGATTTAGA	22	Up
hsa-miR-612	5.78877	0.00483572	0.206105	GCTGGGCAGGGCTTCTGAGCTCCTT	25	Up
hsa-miR-1226-3p	-5.20895	0.0129767	0.331752	TCACCAGCCCTGTGTTCCCTAG	22	Down
hsa-miR-181d-5p	-3.49243	0.0193384	0.473792	AACATTCATTGTTGTCGGTGGGT	23	Down
hsa-miR-224-3p	-5.22392	0.00377689	0.206105	AAAATGGTGCCCTAGTGACTACA	23	Down
hsa-miR-2355-3p	-4.96892	0.0119153	0.318465	ATTGTCCTTGCTGTTTGGAGAT	22	Down
hsa-miR-320c	-2.80603	0.0460123	0.998485	AAAAGCTGGGTTGAGAGGGT	20	Down
hsa-miR-32-3p	-5.76629	0.00372983	0.206105	CAATTTAGTGTGTGTGATATTT	22	Down
hsa-miR-383-5p	-5.61452	0.00678627	0.247309	AGATCAGAAGGTGATTGTGGCT	22	Down
hsa-miR-4742-5p	-5.33382	0.0107924	0.302186	TCAGGCAAAGGGATATTTACAGA	23	Down
hsa-miR-483-3p	-7.50744	5.64e-05	0.00838433	TCACTCCTCTCCTCCCGTCTT	21	Down
hsa-miR-487b-5p	-5.43944	0.00911558	0.292461	GTGGTTATCCCTGTCCTGTTCG	22	Down
hsa-miR-629-5p	-5.41631	8.15e-09	2.4e-06	TGGGTTTACGTTGGGAGAACT	21	Down
hsa-miR-652-3p	-4.109	5.7e-05	0.00838433	AATGGCGCCACTAGGGTTGTG	21	Down
hsa-miR-885-5p	-5.02603	0.00468662	0.206105	TCCATTACACTACCCTGCCTCT	22	Down
hsa-miR-92b-5p	-5.70252	0.00581351	0.227889	AGGGACGGGACGCGGTGCAGTG	22	Down
